# Supplementary material for: An efficient and robust HPLC method to determine the sialylation levels of human epithelial cells
Source: PLoS One. 2022 Jan 18;17(1):e0257178. doi: 10.1371/journal.pone.0257178 (PMC8765648; doi:10.1371/journal.pone.0257178)
Supplement: S1 File — (XLSX) [file pone.0257178.s001.xlsx]

## Sheet: S1_Fig
Level	X value	Response	Calc. Value	% Deriation
0.03125mM	0.03125	29618.4	0.02987	-4.415
0.0625mM	0.0625	56202.4	0.062124	-0.602
0.125mM	0.125	108329	0.125367	0.294
0.25mM	0.25	211546	0.250597	0.239
0.5mM	0.5	418627	0.501841	0.368
1mM	1	828356	0.998951	-0.105

## Sheet: S3_Fig
HeLa					HuCCT
	150uM	75uM	0uM			150uM	75uM	0uM
(mM/mg)	0.00204	0.003876	0.004667		(mM/mg)	0.002495	0.002895	0.003461
	0.002473	0.003586	0.006629			0.002337	0.002879	0.003602
	0.002719	0.004713	0.006864			0.002319	0.002832	0.004871
	0.003293	0.0034	0.005733			0.00211	0.002101	0.00504
	0.002831	0.003	0.007174			0.002672	0.002751	0.005842
Average	0.0026712	0.003715	0.0062134		Average	0.0023866	0.0026916	0.0045632
SD	0.0005	0.0006	0.001		SD	0.0002	0.0003	0.001

## Sheet: S1_Table
Co-efficient of Determination	0.9999
Average recovery	1.09
	n=1	99.6
	n=2	108
	n=3	109.9
	n=4	110.2
	n=5	117.3
Average intra-day precision	0.0166
	n=1	1.34
	n=2	1.65
	n=3	1.99
Average inter-day precision	0.0085
	n=1	0
	n=2	1.69
	n=3	0.85
LOD	0.002487
LOQ	0.007537
	Concentration (mM)	Area
	0.03125	29618.4
	0.0625	56202.4
	0.125	108329
	0.25	211546
	0.5	418627
	1	828356
	SUMMARY OUTPUT
	Regression Statistics
	Multiple R	0.999995
	R Square	0.99999
	Adjusted R Square	0.999987
	Standard Error	1092.47
	Observations	6
	ANOVA
		df	SS	MS	F	Significance F
	Regression	1	4.66716e+11	4.66716e+11	391052	3.92351e-11
	Residual	4	4.77395e+06	1.19349e+06
	Total	5	4.6672e+11
		Coefficients	Standard Error	t Stat	P-value	Lower 95%	Upper 95%	Lower 95.0%	Upper 95.0%
	Intercept	4998.73	621.252	8.04622	0.0012952	3273.86	6723.6	3273.86	6723.6
	X Variable 1	824222	1318.03	625.341	3.92351e-11	820562	827881	820562	827881
		LOD=3.3(sd/slope)		LOD	0.00248735
		LOQ=10(SD/slope)		LOQ	0.00753743

## Sheet: S2_Table
Accuracy	n=3
				Average % recovery
Neu5Ac (mM)	Total Volumn of Neu5Ac added		mM
0.5	0uL		0.018
	10uL	n=1	0.024	99.6
		n=2	0.021
		n=3	0.022
	20uL	n=1	0.029	108
		n=2	0.029
		n=3	0.033
	30uL	n=1	0.036	109.9
		n=2	0.036
		n=3	0.036
	40uL	n=1	0.041	110.2
		n=2	0.05
		n=3	0.034
	50uL	n=1	0.047	117.3
		n=2	0.06
		n=3	0.044

## Sheet: S3_Table
Interday raw data
	1st	2nd	3rd		SD	Average		RSD = SD/average * 100%
0PBB	0.597	0.607	0.604		0.0051316	0.602667		0.851483
75PBC	0.24	0.232	0.236		0.004	0.236		1.69492
150FAA	0.001	0.001	0.001		0	0.001		0
Intraday raw data
	2nd standard		r=0.9977		4th standard		r=0.9997		1st standard		r=0.995		3rd standard		r=0.999
	A150 PB	A75 FA	C0 FA		A150 PB	A75 FA	C0 FA		A150 PB	A75 FA	C0 FA		A150 PB	A75 FA	C0 FA
1st		0.11	0.437		0	0.109	0.437			0.089	0.424			0.107	0.435
		0.117	0.443			0.115	0.442			0.095	0.429			0.113	0.441			Mean	SD
		0.123	0.437			0.122	0.436			0.101	0.423			0.119	0.435		LOW	0.0234	0.00054
		0.131	0.42			0.122	0.42			0.11	0.406			0.128	0.418		MEDIUM	0.1448	0.00238
		0.126	0.423			0.13	0.423			0.105	0.409			0.123	0.421		HIGH	0.4313	0.00857
						0.125	0.43
2nd		0.145	0.13			0.144	0.129			0.124	0.109			0.142	0.127
		0.147	0.13			0.146	0.129			0.126	0.109			0.144	0.126
		0.147	0.13			0.146	0.129			0.127	0.109			0.144	0.127
		0.148	0.131			0.147	0.129			0.127	0.109			0.145	0.127
		0.142	0.13			0.141	0.129			0.121	0.109			0.139	0.127
3rd	0.005	0.153	0.14		0.042	0.152	0.139		0.02	0.132	0.119		0.001	0.15	0.137
	0.023	0.142	0.141		0.057	0.141	0.14		0.035	0.122	0.12		0.019	0.139	0.138
	0.023	0.144	0.129		0.058	0.143	0.128		0.037	0.124	0.108		0.019	0.141	0.126
	0.023	0.145	0.128		0.059	0.144	0.127		0.038	0.124	0.107		0.019	0.142	0.125
	0.024	0.15	0.139		0.061	0.149	0.138		0.039	0.129	0.118		0.022	0.147	0.136
	0.024	0.15	0.138		0.062	0.149	0.137		0.041	0.129	0.117		0.023	0.147	0.135
